# Supplementary material for: AI-Assisted Identification of a Putative Allosteric Ligand Targeting the CDK4/Cyclin D1 Protein–Protein Interface
Source: Pharmaceuticals (Basel). 2026 Jun 22;19(6):970. doi: 10.3390/ph19060970 (PMC13305350; doi:10.3390/ph19060970)
Supplement: Supplementary file 1 [file pharmaceuticals-19-00970-s001.zip]

Archive with 1 entries (1 files):
- pharmaceuticals-4374763-supplementary Figure S1.png
